# Supplementary material for: Oral and Gingival Crevicular Fluid Biomarkers for Jawbone Turnover Diseases: A Scoping Review
Source: Diagnostics (Basel). 2024 Sep 30;14(19):2184. doi: 10.3390/diagnostics14192184 (PMC11475764; doi:10.3390/diagnostics14192184)
Supplement: Supplementary file 1 [file diagnostics-14-02184-s001.zip]

Archive with 1 entries (1 files):
- diagnostics-3227244-supplementary.pdf
